# Supplementary material for: Identification and Functional Validation of Key Regulatory Genes for Leaf Development in Moso Bamboo (Phyllostachys edulis) Based on Transcriptome Data
Source: Plants (Basel). 2026 May 29;15(11):1673. doi: 10.3390/plants15111673 (PMC13259442; doi:10.3390/plants15111673)
Supplement: Supplementary file 1 [file plants-15-01673-s001.zip]

Archive with 1 entries (1 files):
- plants-4321644-supplementary.pdf
